# Supplementary material for: Epidemiology of common infectious diseases before and during the COVID-19 pandemic in Bavaria, Germany, 2016 to 2021: an analysis of routine surveillance data
Source: Euro Surveill. 2023 Oct 12;28(41):2300030. doi: 10.2807/1560-7917.ES.2023.28.41.2300030 (PMC10571495; doi:10.2807/1560-7917.ES.2023.28.41.2300030)
Supplement: Supplement [file 23-00030_BERG_Supplement.xlsx]

## Sheet: Disclaimer
Disclaimer
This supplementary material is hosted by Eurosurveillanceas supporting information alongside the article "Epidemiology of common infectious diseases before and during the COVID-19 pandemic in Bavaria, Germany, 2016 to 2021: an analysis of routine surveillance data", on behalf of the authors, who remain responsible for the accuracy and appropriateness of the content. The same standards for ethics,…

## Sheet: Supplement 1
Supplementary Table S1. Selected non-pharmaceutical interventions (NPIs) and relevant public health events in 2020 and 2021, Bavaria, Germany
NPI/ public health event	Mar 2020	2020-04-01	May 2020	2020-06-01	2020-07-01	2020-08-01	2020-09-01	Oct 2020	2020-11-01	Dec 2020	2021-01-01	2021-02-01	Mar 2021	2021-04-01	May 2021	2021-06-01	2021-07-01	2021-08-01	2021-09-01	Oct 2021	2021-11-01	Dec 2021
lockdown - closure of schools and non-essential shops and services, contact restrictions, restrictions of gatherings, closure of borders to all non-essential travel
suspension of all non-urgent medical procedures
"state of emergency" declared in Bavaria - enabling higher-level coordination of relief forces and authorities through a command centre set up by the disaster control authority in charge
mandatory face mask requirements in public transport, shops and certain other public spaces where social distancing was difficult to maintain
gradual easing of restrictions, allowing small shops, restaurants, indoor sport facilities etc. to reopen under strict conditions as well as gatherings with an increased number of people
reopening of borders with other EU countries
restrictions and lockdowns per county depending on the COVID-19 incidence
"lockdown light" - restricting gatherings and leisure activities e.g. closure restaurants, hotels and theatres; shops, school and day-care centres remain open
COVID-19 vaccination becomes available
emergence of the Alpha variant in Germany
lockdown including contact restrictions, restriction of gatherings, school closures, closures of non-essential shops and services, home office mandate and travel restrictions
state of emergency
mandatory FFP2 face mask requirement in public transport and shops
phased reopening plan, starting with the reopening of schools and some shops followed by outdoor dining, outdoor sports activities, indoor dining and hotels
emergence of the Delta variant in Germany
restrictions and lockdowns per county depending on the COVID-19 incidence
3G (proof of vaccination, recovery, or negative test result) required in order to access certain activities and services, such as indoor dining, events, and gyms
3G additionally required at the workplace and public transport
2G (proof of vaccination, recovery, or negative test result) required in order to access certain activities and services, such as indoor dining, events, and gyms; restriction of gatherings additional restrictions per county depending on the COVID-19 incidence
emergence of the Omicron variant in Germany
state of emergency

## Sheet: Supplement 2
Supplementary Table S2. Number of cases per disease* and year in Bavaria, Germany in 2016-2021, categorized according to the main mode of transmission or acquisition
Main mode of transmission	Disease	Year of notification	N cases
Aerosols of contaminated water	Legionellosis	2016	194
Aerosols of contaminated water	Legionellosis	2017	255
Aerosols of contaminated water	Legionellosis	2018	373
Aerosols of contaminated water	Legionellosis	2019	335
Aerosols of contaminated water	Legionellosis	2020	280
Aerosols of contaminated water	Legionellosis	2021	338
Airborne	Chickenpox	2016	5511
Airborne	Chickenpox	2017	5094
Airborne	Chickenpox	2018	4461
Airborne	Chickenpox	2019	5250
Airborne	Chickenpox	2020	2610
Airborne	Chickenpox	2021	1352
Airborne	Haemophilus influenzae, invasive disease	2016	113
Airborne	Haemophilus influenzae, invasive disease	2017	123
Airborne	Haemophilus influenzae, invasive disease	2018	119
Airborne	Haemophilus influenzae, invasive disease	2019	150
Airborne	Haemophilus influenzae, invasive disease	2020	71
Airborne	Haemophilus influenzae, invasive disease	2021	47
Airborne	Tuberculosis	2016	1036
Airborne	Tuberculosis	2017	861
Airborne	Tuberculosis	2018	845
Airborne	Tuberculosis	2019	752
Airborne	Tuberculosis	2020	629
Airborne	Tuberculosis	2021	530
Blood-borne	Hepatitis C	2016	922
Blood-borne	Hepatitis C	2017	974
Blood-borne	Hepatitis C	2018	1155
Blood-borne	Hepatitis C	2019	1095
Blood-borne	Hepatitis C	2020	845
Blood-borne	Hepatitis C	2021	820
Contaminated food or water	Campylobacter enteritis	2016	8755
Contaminated food or water	Campylobacter enteritis	2017	8646
Contaminated food or water	Campylobacter enteritis	2018	8351
Contaminated food or water	Campylobacter enteritis	2019	7667
Contaminated food or water	Campylobacter enteritis	2020	5911
Contaminated food or water	Campylobacter enteritis	2021	6609
Contaminated food or water	enterohaemorrhagic Escherichia coli disease	2016	306
Contaminated food or water	enterohaemorrhagic Escherichia coli disease	2017	300
Contaminated food or water	enterohaemorrhagic Escherichia coli disease	2018	322
Contaminated food or water	enterohaemorrhagic Escherichia coli disease	2019	246
Contaminated food or water	enterohaemorrhagic Escherichia coli disease	2020	184
Contaminated food or water	enterohaemorrhagic Escherichia coli disease	2021	207
Contaminated food or water	Giardiasis	2016	539
Contaminated food or water	Giardiasis	2017	568
Contaminated food or water	Giardiasis	2018	585
Contaminated food or water	Giardiasis	2019	534
Contaminated food or water	Giardiasis	2020	270
Contaminated food or water	Giardiasis	2021	214
Contaminated food or water	Hepatitis E	2016	177
Contaminated food or water	Hepatitis E	2017	351
Contaminated food or water	Hepatitis E	2018	448
Contaminated food or water	Hepatitis E	2019	433
Contaminated food or water	Hepatitis E	2020	426
Contaminated food or water	Hepatitis E	2021	455
Contaminated food or water	Salmonellosis	2016	1925
Contaminated food or water	Salmonellosis	2017	2403
Contaminated food or water	Salmonellosis	2018	1970
Contaminated food or water	Salmonellosis	2019	1814
Contaminated food or water	Salmonellosis	2020	1247
Contaminated food or water	Salmonellosis	2021	1131
Contaminated food or water	Yersiniosis	2016	323
Contaminated food or water	Yersiniosis	2017	315
Contaminated food or water	Yersiniosis	2018	264
Contaminated food or water	Yersiniosis	2019	269
Contaminated food or water	Yersiniosis	2020	215
Contaminated food or water	Yersiniosis	2021	273
Droplets	Influenza	2016	8670
Droplets	Influenza	2017	17701
Droplets	Influenza	2018	43825
Droplets	Influenza	2019	30884
Droplets	Influenza	2020	54115
Droplets	Influenza	2021	153
Droplets	Mumps	2016	139
Droplets	Mumps	2017	120
Droplets	Mumps	2018	139
Droplets	Mumps	2019	163
Droplets	Mumps	2020	51
Droplets	Mumps	2021	16
Droplets	Pertussis	2016	2997
Droplets	Pertussis	2017	3439
Droplets	Pertussis	2018	2738
Droplets	Pertussis	2019	2540
Droplets	Pertussis	2020	849
Droplets	Pertussis	2021	235
Fecal-oral	Norovirus gastroenteritis	2016	9110
Fecal-oral	Norovirus gastroenteritis	2017	8295
Fecal-oral	Norovirus gastroenteritis	2018	8897
Fecal-oral	Norovirus gastroenteritis	2019	10119
Fecal-oral	Norovirus gastroenteritis	2020	3734
Fecal-oral	Norovirus gastroenteritis	2021	3572
Fecal-oral	Rotavirus gastroenteritis	2016	2507
Fecal-oral	Rotavirus gastroenteritis	2017	4404
Fecal-oral	Rotavirus gastroenteritis	2018	2012
Fecal-oral	Rotavirus gastroenteritis	2019	3704
Fecal-oral	Rotavirus gastroenteritis	2020	822
Fecal-oral	Rotavirus gastroenteritis	2021	673
Fecal-oral or contaminated food or water	Cryptosporidiosis	2016	142
Fecal-oral or contaminated food or water	Cryptosporidiosis	2017	161
Fecal-oral or contaminated food or water	Cryptosporidiosis	2018	159
Fecal-oral or contaminated food or water	Cryptosporidiosis	2019	150
Fecal-oral or contaminated food or water	Cryptosporidiosis	2020	125
Fecal-oral or contaminated food or water	Cryptosporidiosis	2021	110
Healthcare associated	Clostridioides difficile infection	2016	261
Healthcare associated	Clostridioides difficile infection	2017	355
Healthcare associated	Clostridioides difficile infection	2018	357
Healthcare associated	Clostridioides difficile infection	2019	284
Healthcare associated	Clostridioides difficile infection	2020	182
Healthcare associated	Clostridioides difficile infection	2021	192
Healthcare associated	Methicillin-resistant Staphylococcus aureus invasive infection	2016	191
Healthcare associated	Methicillin-resistant Staphylococcus aureus invasive infection	2017	211
Healthcare associated	Methicillin-resistant Staphylococcus aureus invasive infection	2018	188
Healthcare associated	Methicillin-resistant Staphylococcus aureus invasive infection	2019	197
Healthcare associated	Methicillin-resistant Staphylococcus aureus invasive infection	2020	71
Healthcare associated	Methicillin-resistant Staphylococcus aureus invasive infection	2021	112
Sexually transmitted and via body fluids	Hepatitis B	2016	946
Sexually transmitted and via body fluids	Hepatitis B	2017	1016
Sexually transmitted and via body fluids	Hepatitis B	2018	1305
Sexually transmitted and via body fluids	Hepatitis B	2019	1489
Sexually transmitted and via body fluids	Hepatitis B	2020	1279
Sexually transmitted and via body fluids	Hepatitis B	2021	1472
Vector-borne, endemic	Lyme disease	2016	4597
Vector-borne, endemic	Lyme disease	2017	3568
Vector-borne, endemic	Lyme disease	2018	5055
Vector-borne, endemic	Lyme disease	2019	4282
Vector-borne, endemic	Lyme disease	2020	6264
Vector-borne, endemic	Lyme disease	2021	3995
Vector-borne, endemic	Tick-borne encephalitis	2016	159
Vector-borne, endemic	Tick-borne encephalitis	2017	233
Vector-borne, endemic	Tick-borne encephalitis	2018	225
Vector-borne, endemic	Tick-borne encephalitis	2019	202
Vector-borne, endemic	Tick-borne encephalitis	2020	281
Vector-borne, endemic	Tick-borne encephalitis	2021	187
Vector-borne, travel-associated	Dengue fever	2016	238
Vector-borne, travel-associated	Dengue fever	2017	185
Vector-borne, travel-associated	Dengue fever	2018	173
Vector-borne, travel-associated	Dengue fever	2019	272
Vector-borne, travel-associated	Dengue fever	2020	48
Vector-borne, travel-associated	Dengue fever	2021	9
*excluding diseases with less than 100 cases reported per year in at least one year between 1 Jan 2016 and 31 Dec 2019

## Sheet: Supplement 3
Supplementary Table S3. Case characteristics for selected notifiable infectious diseases reported in 2016–2021, Bavaria, Germany
Characteristics	Campylobacter enteritis		Chickenpox		Dengue fever		enterohaemorrhagic Escherichia coli disease disease		Haemophilus influenzae, invasive infection		Hepatitis B		Hepatitis C		Influenza		Legionellosis		Lyme disease		Norovirus gastroenteritis		Pertussis		Rotavirus gastroenteritis		Salmonellosis		Tick-borne encephalitis
	n	%	n	%	n	%	n	%	n	%	n	%	n	%	n	%	n	%	n	%	n	%	n	%	n	%	n	%	n	%
Total	45939	100	24278	100	925	100	1565	100	623	100	7507	100	5811	100	155348	100	1775	100	27761	100	43727	100	12798	100	14122	100	10490	100	1287	100
Year of notification
2016	8755	19.1	5511	22.7	238	25.7	306	19.6	113	18.1	946	12.6	922	15.9	8670	5.6	194	10.9	4597	16.6	9110	20.8	2997	23.4	2507	17.8	1925	18.4	159	12.4
2017	8646	18.8	5094	21	185	20	300	19.2	123	19.7	1016	13.5	974	16.8	17701	11.4	255	14.4	3568	12.9	8295	19	3439	26.9	4404	31.2	2403	22.9	233	18.1
2018	8351	18.2	4461	18.4	173	18.7	322	20.6	119	19.1	1305	17.4	1155	19.9	43825	28.2	373	21	5055	18.2	8897	20.3	2738	21.4	2012	14.2	1970	18.8	225	17.5
2019	7667	16.7	5250	21.6	272	29.4	246	15.7	150	24.1	1489	19.8	1095	18.8	30884	19.9	335	18.9	4282	15.4	10119	23.1	2540	19.8	3704	26.2	1814	17.3	202	15.7
2020	5911	12.9	2610	10.8	48	5.2	184	11.8	71	11.4	1279	17	845	14.5	54115	34.8	280	15.8	6264	22.6	3734	8.5	849	6.6	822	5.8	1247	11.9	281	21.8
2021	6609	14.4	1352	5.6	9	1	207	13.2	47	7.5	1472	19.6	820	14.1	153	0.1	338	19	3995	14.4	3572	8.2	235	1.8	673	4.8	1131	10.8	187	14.5
Gender
female	20781	45.2	11645	48	437	47.2	816	52.1	299	48	2574	34.3	1721	29.6	78346	50.4	491	27.7	14605	52.6	23536	53.8	7093	55.4	7313	51.8	5117	48.8	452	35.1
male	24926	54.3	12257	50.5	482	52.1	735	47	318	51	4734	63.1	3967	68.3	72449	46.6	1280	72.1	12537	45.2	19722	45.1	5611	43.8	6576	46.6	5281	50.3	833	64.7
diverse	2	0	17	0.1	NA	NA	NA	NA	NA	NA	1	0	NA	NA	56	0	NA	NA	5	0	2	0	NA	NA	10	0.1	NA	NA	NA	NA
NA	230	0.5	359	1.5	6	0.6	14	0.9	6	1	198	2.6	123	2.1	4497	2.9	4	0.2	614	2.2	467	1.1	94	0.7	223	1.6	92	0.9	2	0.2
Age (years)
0-5	2500	5.4	10261	42.3	7	0.8	746	47.7	38	6.1	13	0.2	18	0.3	20466	13.2	3	0.2	1683	6.1	9634	22	1328	10.4	6594	46.7	1793	17.1	34	2.6
6-11	1494	3.3	9677	39.9	11	1.2	107	6.8	6	1	14	0.2	3	0.1	15242	9.8	3	0.2	1481	5.3	1358	3.1	1077	8.4	1047	7.4	800	7.6	51	4
12-15	1170	2.5	1479	6.1	15	1.6	45	2.9	2	0.3	37	0.5	12	0.2	6931	4.5	NA	NA	415	1.5	603	1.4	1045	8.2	167	1.2	475	4.5	31	2.4
16-19	2577	5.6	474	2	47	5.1	38	2.4	4	0.6	375	5	36	0.6	7718	5	4	0.2	481	1.7	1132	2.6	808	6.3	151	1.1	609	5.8	28	2.2
20-34	12457	27.1	1072	4.4	427	46.2	185	11.8	23	3.7	2828	37.7	1615	27.8	22296	14.4	51	2.9	2547	9.2	5651	12.9	1628	12.7	805	5.7	2406	22.9	151	11.7
35-59	15422	33.6	833	3.4	348	37.6	253	16.2	83	13.3	3218	42.9	3127	53.8	49515	31.9	665	37.5	10374	37.4	7686	17.6	4317	33.7	1268	9	2370	22.6	561	43.6
60-79	8118	17.7	233	1	66	7.1	141	9	264	42.4	894	11.9	755	13	22437	14.4	774	43.6	9062	32.6	8552	19.6	2264	17.7	1823	12.9	1554	14.8	381	29.6
80+	2155	4.7	66	0.3	3	0.3	49	3.1	203	32.6	108	1.4	226	3.9	9502	6.1	275	15.5	1155	4.2	8917	20.4	319	2.5	2164	15.3	470	4.5	50	3.9
NA	46	0.1	183	0.8	1	0.1	1	0.1	NA	NA	20	0.3	19	0.3	1241	0.8	NA	NA	563	2	194	0.4	12	0.1	103	0.7	13	0.1	NA	NA
Hospitalised
yes	10275	22.4	482	2	318	34.4	310	19.8	563	90.4	668	8.9	871	15	23660	15.2	1692	95.3	538	1.9	22183	50.7	429	3.4	7412	52.5	3232	30.8	1102	85.6
no	31157	67.8	20272	83.5	556	60.1	1106	70.7	32	5.1	4755	63.3	3402	58.5	100198	64.5	76	4.3	20554	74	17845	40.8	10913	85.3	5631	39.9	6419	61.2	176	13.7
NA	4507	9.8	3524	14.6	51	5.6	149	9.5	28	4.5	2084	27.8	1538	26.4	31490	20.3	7	0.4	6669	24	3699	8.5	1456	11.4	1079	7.6	839	8	9	0.7

## Sheet: Supplement 4
Supplementary Table S4. Case characteristics for selected notifiable infectious diseases reported in 2016–2021, Bavaria, Germany, by period (pre-pandemic = week 1 of 2016 to week 9 of 2020; pandemic year 1 = weeks 10 to 52 of 2020; pandemic year 2 = weeks 1 to 52 of 2021)
Disease and period	Cases	Cases with data on age		Median age (IQR)	p-value	Symptomatic cases		Cases with data on TD		OR	p-value	Median TD (IQR)	p-value	Cases with data on hospitalization		OR	p-value	Cases hospitalised		OR	p-value
	n	n	%			n	%	n	%	(95% CI)				n	%	(95% CI)		n	%	(95% CI)
Campylobacter enteritis
Pre-pandemic	34313	34286	100	39 (24–57)		30136	88	16159	54			6 (4–9)		31336	91	1		7746	25
Pandemic Year 1	5017	5006	100	40 (23–59)	0.627	4244	85	2274	54	1.00 (0.94–1.07)	0.96	6 (4–9)	<0.01	4413	88	0.69 (0.63–0.76)	<0.01	1027	23	0.92 (0.86–0.99)	0.04
Pandemic Year 2	6609	6601	100	40 (23–59)	0.459	5831	88	3101	53	0.98 (0.93–1.04)	0.54	6 (4–8)	<0.01	5683	86	0.58 (0.54–0.63)	<0.01	1502	26	1.09 (1.03–1.17)	0.01
Chickenpox
Pre-pandemic	21439	21299	99.3	6 (4–9)		19675	91.772	6800	34.6			2 (1–3)		18577	86.7			413	2.2
Pandemic Year 1	1487	1449	97.4	6 (4–10)	0.479	1287	86.5501	445	34.6	1.00 (0.89–1.13)	0.99	2 (1–3)	0.02	1101	74	0.44 (0.39–0.50)	<0.01	39	3.5	1.62 (1.14–2.23)	0.01
Pandemic Year 2	1352	1347	99.6	6 (3–10)	0.770	1247	92.2337	442	35.4	1.04 (0.92–1.17)	0.53	2 (1–3)	0.27	1076	79.6	0.60 (0.52–0.69)	<0.01	30	2.8	1.26 (0.85–1.80)	0.23
Dengue fever
Pre-pandemic	893	893	100	32 (25–48)		868	97	401	46			9 (5–15)		845	95			311	37
Pandemic Year 1	23	22	96	33 (26–45)	0.852	22	96	10	45	0.97 (0.41–2.27)	0.95	11 (6–19)	0.31	22	96	1.25 (0.25–22.6)	0.83	5	23	0.51 (0.16–1.29)	0.51
Pandemic Year 2	9	9	100	30 (28–49)	0.852	9	100	2	22	0.33 (0.05–1.39)	0.17	59 (48–70)	0.07	7	78	0.20 (0.05–1.4)	0.05	2	29	0.69 (0.10–3.21)	0.69
enterohaemorrhagic Escherichia coli disease
Pre-pandemic	1195	1.194	100	11 (2–42)		991	83	457	46			9 (5–17)		1082	91			220	20
Pandemic Year 1	163	163	100	4 (1–32)	0.008	138	85	71	51	1.24 (0.87–1.77)	0.24	8 (4–14)	0.30	148	90	1.03 (0.60–1.88)	0.92	43	29	1.60 (1.08–2.34)	0.02
Pandemic Year 2	207	207	100	3 (1–18)	<0.001	178	86	83	47	1.02 (0.74–1.41)	0.90	8 (5–11)	0.07	186	91	0.93 (0.58–1.55)	0.76	47	25	1.32 (0.91–1.89)	0.13
Haemophilus influenzae, invasive infection
Pre-pandemic	538	538	100	73 (61–83)		392	72.8625	179	45.7			5 (3–7)		515	95.7			487	94.7
Pandemic Year 1	38	38	100	70 (56–80)	0.137	21	55.2632	14	66.7	2.38 (0.97–6.40)	0.07	4 (3–6)	0.59	36	94.7	0.80 (0.23–5.13)	0.77	34	93.6	0.98 (0.28–6.21)	0.98
Pandemic Year 2	47	47	100	61 (49–70)	0.001	32	68.0851	14	43.8	0.93 (0.44–1.91)	0.84	5 (4–8)	0.78	44	93.6	0.66 (0.22–2.84)	0.50	42	95.7	1.21 (0.35–7.64)	0.80
Hepatitis B
Pre-pandemic	5065	5055	100	35 (27–49)		487	10	70	14			9 (5–28)		3805	75			464	12
Pandemic Year 1	970	966	100	40 (31–54)	<0.001	111	11	7	6	0.40 (0.16–0.84)	0.03	16 (10–24)	<0.01	670	69	0.74 (0.64–0.86)	<0.01	87	13	1.07 (0.84–1.37)	0.57
Pandemic Year 2	1472	1466	100	42 (32–56)	<0.001	161	11	15	9	0.61 (0.33–1.07)	0.10	7 (2–29)	0.94	948	64	0.60 (0.53–0.68)	<0.01	117	12	1.01 (0.81–1.25)	0.90
Hepatitis C
Pre-pandemic	4327	4313	100	40 (33–53)		743	17	96	13			16 (5–38)		3283	76			698	21
Pandemic Year 1	664	662	100	42 (34–55)	0.008	107	16	9	8	0.62 (0.28–1.20)	0.19	16 (3–31)	0.96	471	71	0.78 (0.65–0.93)	0.01	74	16	0.69 (0.53–0.89)	0.01
Pandemic Year 2	820	817	100	45 (36–58)	<0.001	136	17	21	15	1.23 (0.72–2.02)	0.43	16 (6–30)	0.96	519	63	0.55 (0.47–0.64)	<0.01	99	19	0.87 (0.69–1.10)	0.26
Influenza
Pre-pandemic	140742	139733	99	38 (13–57)		85122	60	48.942	57			3 (2–4)		115618	82			22.461	19
Pandemic Year 1	14453	14222	98	30 (11–51)	<0.001	4437	31	1997	45	0.61 (0.57–0.64)	<0.01	2 (1–4)	<0.01	8130	56	0.28 (0.27–0.29)	<0.01	1.162	14	0.69 (0.65–0.74)	<0.01
Pandemic Year 2	153	152	99	37 (23–66)	0.007	84	55	40	48	0.67 (0.44–1.03)	0.07	2 (2–4)	0.64	110	72	0.56 (0.39–0.80)	<0.01	37	34	2.10 (1.40–3.10)	<0.01
Legionellosis
Pre-pandemic	1185	1.185	100	63 (54–75)		1150	97	636	55			7 (4–10)		1178	99			1.12	95
Pandemic Year 1	252	252	100	65 (54–77)	0.318	246	98	121	49	0.78 (0.59–1.03)	0.08	5 (3–9)	0.01	252	100	NA	NA	245	97	1.81 (0.87–4.40)	0.14
Pandemic Year 2	338	338	100	64 (55–74)	0.473	331	98	178	54	0.94 (0.74–1.20)	0.63	6 (4–10)	0.70	338	100	NA	NA	327	97	1.54 (0.83–3.13)	0.20
Lyme disease
Pre-pandemic	17636	17268	98	54 (37–65)		13761	78	5.062	37			8 (3–21)		14030	80			369	3
Pandemic Year 1	613	6031	98	53 (33–65)	<0.001	4786	78	1.697	35	0.94 (0.88–1.01)	0.10	8 (3–19)	0.14	4209	69	0.56 (0.53–0.60)	<0.01	98	2	0.88 (0.70–1.10)	0.28
Pandemic Year 2	3995	3899	98	55 (33–66)	0.058	3441	86	1.153	34	0.87 (0.80–0.94)	<0.01	8 (3–20)	0.06	2853	71	0.64 (0.59–0.69)	<0.01	71	2	0.94 (0.73–1.21)	0.67
Norovirus gastroenteritis
Pre-pandemic	39079	38.9	100	50 (15–77)		30.759	79	16.65	54			3 (2–5)		36.123	92			20.332	56
Pandemic Year 1	1076	1.075	100	56 (21–79)	<0.001	787	73	404	51	0.89 (0.78–1.03)	0.12	3 (2–4)	<0.01	913	85	0.46 (0.39–0.55)	<0.01	441	48	0.73 (0.64–0.83)	<0.01
Pandemic Year 2	3572	3.558	100	27 (2–62)	<0.001	2.765	77	1.438	52	0.92 (0.85–0.99)	0.03	3 (2–5)	0.54	2.992	84	0.42 (0.38–0.47)	<0.01	1.41	47	0.69 (0.64–0.75)	<0.01
Pertussis
Pre-pandemic	12141	12131	99.9	38 (14–55)		9800	80.7182	5844	59.6			19 (12–30)		10783	88.8			405	3.8
Pandemic Year 1	422	420	99.9	43 (17–60)	0.003	329	77.9621	179	54.4	0.81 (0.65–1.01)	0.06	19 (11–33)	0.94	356	84.4	0.68 (0.52–0.90)	<0.01	17	4.8	1.29 (0.75–2.05)	0.32
Pandemic Year 2	235	235	99.5	48 (30–65)	<0.001	216	91.9149	105	48.6	0.64 (0.49–0.84)	<0.01	18 (11–32)	0.94	203	86.4	0.80 (0.56–1.19)	0.24	7	3.4	0.92 (0.39–1.81)	0.82
Rotavirus gastroenteritis
Pre-pandemic	12953	12867	99.3	6 (2–66)		10335	79.7885	5601	54.2			3 (2–5)		12094	93.4			6961	57.6
Pandemic Year 1	496	491	99	24 (1–71)	0.638	324	65.3226	160	49.4	0.82 (0.66–1.03)	0.09	3 (2–5)	0.76	391	78.8	0.26 (0.21–0.33)	<0.01	190	48.6	0.70 (0.57–0.85)	<0.01
Pandemic Year 2	673	661	98.2	7 (1–61)	0.024	508	75.4829	260	51.2	0.89 (0.74–1.06)	0.18	4 (2–6)	0.02	558	82.9	0.34 (0.28–0.43)	<0.01	261	46.8	0.65 (0.55–0.77)	<0.01
Salmonellosis
Pre-pandemic	8310	8300	99.9	28 (13–53)		7332	88.231	4042	55.1			8 (5–12)		7682	92.4			2585	33.7
Pandemic Year 1	1049	1047	99.8	30 (9–58)	0.357	913	87.0353	502	55	0.99 (0.87–1.14)	0.93	7 (5–10)	<0.01	958	91.3	0.86 (0.69–1.09)	0.20	301	31.4	0.90 (0.78–1.04)	0.17
Pandemic Year 2	1131	1130	99.9	25 (7–54)	0.009	1037	91.6888	577	55.6	1.02 (0.90–1.16)	0.76	7 (4–10)	<0.01	1011	89.4	0.69 (0.56–0.85)	<0.01	346	34.2	1.03 (0.89–1.18)	0.72
Tick-borne encephalitis
Pre-pandemic	820	820	100	53 (39–63)		762	92.9268	387	50.8			12 (6–19)		816	99.5			713	87.4
Pandemic Year 1	280	280	100	54 (32–64)	0.854	260	92.8571	146	56.2	1.24 (0.94–1.65)	0.14	12 (7–19)	0.92	279	99.6	1.37 (0.20–26.8)	0.78	241	86.4	0.92 (0.62–1.38)	0.67
Pandemic Year 2	187	187	100	54 (39–62)	0.854	173	92.5134	102	59	1.39 (1.00–1.95)	0.05	11 (6–21)	0.92	183	97.9	0.22 (0.05–0.96)	0.04	148	80.9	0.61 (0.40–0.94)	0.02
CI: confidence interval, IQR: interquartile range, OR: odds ratio, TD: time-to-diagnosis

## Sheet: Supplement 5
Supplementary Table S5. Age and hospitalisation status of enterohaemorrhagic Escherichia coli disease cases reported in 2016–2021, Bavaria, Germany, by period (pre-pandemic = week 1 of 2016 to week 9 of 2020; pandemic year 1 = weeks 10 to 52 of 2020; pandemic year 2 = weeks 1 to 52 of 2021)
Period/ age (years)	Cases		Cases hospitalised
	n	col %	n	col %	row %
Pre-pandemic
Total	1195	100	220	100	18.41
0-15	644	53.8912	121	55	18.7888
16-59	406	33.9749	47	21.3636	11.5764
60+	144	12.0502	52	23.6364	36.1111
NA	1	0.083682	0	0	0
Pandemic Year 1
Total	163	100	43	100	26.3804
0-15	109	66.8712	23	53.4884	21.1009
16-59	29	17.7914	3	6.97674	10.3448
60+	25	15.3374	17	39.5349	68
Pandemic Year 2
Total	207	100	47	100	22.7053
0-15	152	73.43	31	65.9574	20.3947
16-59	34	16.4251	5	10.6383	14.7059
60+	21	10.1449	11	23.4043	52.381
